# Supplementary material for: Comparative analysis of the gut microbiota composition among three captive hornbills
Source: Front Microbiol. 2025 Aug 7;16:1642332. doi: 10.3389/fmicb.2025.1642332 (PMC12369412; doi:10.3389/fmicb.2025.1642332)
Supplement: Supplementary file 1 [file Table_1.xlsx]

## Sheet: Sheet1
Basic Sample Information
Sample number	Collected Species	Sex
FO-1	Oriental Pied Hornbill	Female
FO-2	Oriental Pied Hornbill	Female
FO-3	Oriental Pied Hornbill	Female
FO-4	Oriental Pied Hornbill	Female
FO-5	Oriental Pied Hornbill	Female
MO-6	Oriental Pied Hornbill	male
MO-7	Oriental Pied Hornbill	male
MO-8	Oriental Pied Hornbill	male
MO-9	Oriental Pied Hornbill	male
MO-10	Oriental Pied Hornbill	male
FO-11	Oriental Pied Hornbill	Female
MO-12	Oriental Pied Hornbill	male
FG-13	Great Hornbill	Female
MO-14	Oriental Pied Hornbill	male
FG-15	Great Hornbill	Female
FG-16	Great Hornbill	Female
MG-17	Great Hornbill	male
FG-18	Great Hornbill	Female
FG-19	Great Hornbill	Female
FG-20	Great Hornbill	Female
MG-21	Great Hornbill	male
FG-22	Great Hornbill	Female
MG-23	Great Hornbill	male
FW-24	Wreathed Hornbill	Female
FW-25	Wreathed Hornbill	Female
MW-26	Wreathed Hornbill	male
FW-27	Wreathed Hornbill	Female
FW-28	Wreathed Hornbill	Female
FW-29	Wreathed Hornbill	Female
MW-30	Wreathed Hornbill	male
